# Supplementary material for: Metabolomic profiling for dyslipidemia in pediatric patients with sickle cell disease, on behalf of the IHCC consortium
Source: Metabolomics. 2022 Dec 2;18(12):101. doi: 10.1007/s11306-022-01954-z (PMC9718871; doi:10.1007/s11306-022-01954-z)
Supplement: Supplementary file 1 — Supplementary Material 1 [file 11306_2022_1954_MOESM1_ESM.xlsx]

## Sheet: Sheet1
Supplementary Table 1 249 biomarkers of 18 groups measured using Nightingale nuclear magnetic resonance (NMR) metabolomics
marker	Mean	STD	unit	Group	Subgroup	name	Abbr
Acetate	0.0188262	0.0429724	mmol/l	Ketone bodies		Acetate	Acetate	Acetate
Acetoacetate	0.0119386	0.0268164	mmol/l	Ketone bodies		Acetoacetate	Acetoacetate	Acetoacetate
Acetone	0.0338757	0.115866	mmol/l	Ketone bodies		Acetone	Acetone	Acetone
Ala	0.457939	0.125714	mmol/l	Amino acids		Alanine	Ala	Ala
Albumin	48.2561	7.83865	g/l	Fluid balance		Albumin	Albumin	Albumin
ApoA1	1.51956	0.31956	g/l	Apolipoproteins		Apolipoprotein A1	ApoA1	ApoA1
ApoB	0.808115	0.238596	g/l	Apolipoproteins		Apolipoprotein B	ApoB	ApoB
ApoB_by_ApoA1	0.547004	0.176982	ratio	Apolipoproteins		Ratio of apolipoprotein B to apolipoprotein A1	ApoB/ApoA1	ApoB_by_ApoA1
bOHbutyrate	0.131231	0.2183	mmol/l	Ketone bodies		3-Hydroxybutyrate	bOHbutyrate	bOHbutyrate
Cholines	2.56339	0.555809	mmol/l	Other lipids		Total cholines	Cholines	Cholines
Citrate	0.093324	0.0238126	mmol/l	Glycolysis related metabolites		Citrate	Citrate	Citrate
Clinical_LDL_C	2.74522	0.966081	mmol/l	Cholesterol		Clinical LDL cholesterol	Clinical LDL-C	Clinical_LDL_C
Creatinine	60.6937	31.3926	μmol/l	Fluid balance		Creatinine	Creatinine	Creatinine
DHA	0.21878	0.0712329	mmol/l	Fatty acids		Docosahexaenoic acid	DHA	DHA
DHA_pct	2.03143	0.481663	%	Fatty acids	Fatty acid ratios	Ratio of docosahexaenoic acid to total fatty acids	DHA %	DHA_pct
Gln	0.605184	0.126628	mmol/l	Amino acids		Glutamine	Gln	Gln
Glucose	3.4499	2.60295	mmol/l	Glycolysis related metabolites		Glucose	Glucose	Glucose
Gly	0.261851	0.0892444	mmol/l	Amino acids		Glycine	Gly	Gly
GlycA	0.980192	0.19686	mmol/l	Inflammation		Glycoprotein acetyls	GlycA	GlycA
HDL_C	1.46721	0.394784	mmol/l	Cholesterol		HDL cholesterol	HDL-C	HDL_C
HDL_CE	1.16067	0.312621	mmol/l	Cholesteryl esters		Cholesteryl esters in HDL	HDL-CE	HDL_CE
HDL_FC	0.30654	0.0847653	mmol/l	Free cholesterol		Free cholesterol in HDL	HDL-FC	HDL_FC
HDL_L	3.13671	0.777414	mmol/l	Total lipids		Total lipids in HDL	HDL-L	HDL_L
HDL_P	0.0163954	0.00364977	mmol/l	Lipoprotein particle concentrations		Concentration of HDL particles	HDL-P	HDL_P
HDL_PL	1.57149	0.381432	mmol/l	Phospholipids		Phospholipids in HDL	HDL-PL	HDL_PL
HDL_size	9.63122	0.184744	nm	Lipoprotein particle sizes		Average diameter for HDL particles	HDL size	HDL_size
HDL_TG	0.0980149	0.0486525	mmol/l	Triglycerides		Triglycerides in HDL	HDL-TG	HDL_TG
His	0.0691836	0.012928	mmol/l	Amino acids		Histidine	His	His
IDL_C	0.85361	0.259154	mmol/l	Lipoprotein subclasses	IDL	Cholesterol in IDL	IDL-C	IDL_C
IDL_C_pct	69.8712	2.43331	%	Relative lipoprotein lipid concentrations	IDL ratios	Cholesterol to total lipids ratio in IDL	IDL-C %	IDL_C_pct
IDL_CE	0.63124	0.195354	mmol/l	Lipoprotein subclasses	IDL	Cholesteryl esters in IDL	IDL-CE	IDL_CE
IDL_CE_pct	51.5946	2.32241	%	Relative lipoprotein lipid concentrations	IDL ratios	Cholesteryl esters to total lipids ratio in IDL	IDL-CE %	IDL_CE_pct
IDL_FC	0.22237	0.0650753	mmol/l	Lipoprotein subclasses	IDL	Free cholesterol in IDL	IDL-FC	IDL_FC
IDL_FC_pct	18.2766	0.97193	%	Relative lipoprotein lipid concentrations	IDL ratios	Free cholesterol to total lipids ratio in IDL	IDL-FC %	IDL_FC_pct
IDL_L	1.21809	0.358041	mmol/l	Lipoprotein subclasses	IDL	Total lipids in IDL	IDL-L	IDL_L
IDL_P	0.000286547	8.35326e-05	mmol/l	Lipoprotein subclasses	IDL	Concentration of IDL particles	IDL-P	IDL_P
IDL_PL	0.287317	0.0817497	mmol/l	Lipoprotein subclasses	IDL	Phospholipids in IDL	IDL-PL	IDL_PL
IDL_PL_pct	23.6786	0.909398	%	Relative lipoprotein lipid concentrations	IDL ratios	Phospholipids to total lipids ratio in IDL	IDL-PL %	IDL_PL_pct
IDL_TG	0.0771596	0.0306979	mmol/l	Lipoprotein subclasses	IDL	Triglycerides in IDL	IDL-TG	IDL_TG
IDL_TG_pct	6.45019	1.96942	%	Relative lipoprotein lipid concentrations	IDL ratios	Triglycerides to total lipids ratio in IDL	IDL-TG %	IDL_TG_pct
Ile	0.0657548	0.0244393	mmol/l	Amino acids	Branched-chain amino acids	Isoleucine	Ile	Ile
L_HDL_C	0.336607	0.167684	mmol/l	Lipoprotein subclasses	Large HDL	Cholesterol in large HDL	L-HDL-C	L_HDL_C
L_HDL_C_pct	47.4806	4.65896	%	Relative lipoprotein lipid concentrations	Large HDL ratios	Cholesterol to total lipids ratio in large HDL	L-HDL-C %	L_HDL_C_pct
L_HDL_CE	0.265762	0.131348	mmol/l	Lipoprotein subclasses	Large HDL	Cholesteryl esters in large HDL	L-HDL-CE	L_HDL_CE
L_HDL_CE_pct	37.5937	4.03901	%	Relative lipoprotein lipid concentrations	Large HDL ratios	Cholesteryl esters to total lipids ratio in large HDL	L-HDL-CE %	L_HDL_CE_pct
L_HDL_FC	0.0708446	0.0367537	mmol/l	Lipoprotein subclasses	Large HDL	Free cholesterol in large HDL	L-HDL-FC	L_HDL_FC
L_HDL_FC_pct	9.88691	1.18526	%	Relative lipoprotein lipid concentrations	Large HDL ratios	Free cholesterol to total lipids ratio in large HDL	L-HDL-FC %	L_HDL_FC_pct
L_HDL_L	0.696748	0.324606	mmol/l	Lipoprotein subclasses	Large HDL	Total lipids in large HDL	L-HDL-L	L_HDL_L
L_HDL_P	0.00151452	0.000774808	mmol/l	Lipoprotein subclasses	Large HDL	Concentration of large HDL particles	L-HDL-P	L_HDL_P
L_HDL_PL	0.340047	0.154022	mmol/l	Lipoprotein subclasses	Large HDL	Phospholipids in large HDL	L-HDL-PL	L_HDL_PL
L_HDL_PL_pct	49.112	3.0284	%	Relative lipoprotein lipid concentrations	Large HDL ratios	Phospholipids to total lipids ratio in large HDL	L-HDL-PL %	L_HDL_PL_pct
L_HDL_TG	0.0200942	0.0133199	mmol/l	Lipoprotein subclasses	Large HDL	Triglycerides in large HDL	L-HDL-TG	L_HDL_TG
L_HDL_TG_pct	3.40742	3.01158	%	Relative lipoprotein lipid concentrations	Large HDL ratios	Triglycerides to total lipids ratio in large HDL	L-HDL-TG %	L_HDL_TG_pct
L_LDL_C	1.23826	0.402375	mmol/l	Lipoprotein subclasses	Large LDL	Cholesterol in large LDL	L-LDL-C	L_LDL_C
L_LDL_C_pct	72.4928	1.98632	%	Relative lipoprotein lipid concentrations	Large LDL ratios	Cholesterol to total lipids ratio in large LDL	L-LDL-C %	L_LDL_C_pct
L_LDL_CE	0.908238	0.299355	mmol/l	Lipoprotein subclasses	Large LDL	Cholesteryl esters in large LDL	L-LDL-CE	L_LDL_CE
L_LDL_CE_pct	53.1	1.6567	%	Relative lipoprotein lipid concentrations	Large LDL ratios	Cholesteryl esters to total lipids ratio in large LDL	L-LDL-CE %	L_LDL_CE_pct
L_LDL_FC	0.330023	0.103729	mmol/l	Lipoprotein subclasses	Large LDL	Free cholesterol in large LDL	L-LDL-FC	L_LDL_FC
L_LDL_FC_pct	19.3927	0.845115	%	Relative lipoprotein lipid concentrations	Large LDL ratios	Free cholesterol to total lipids ratio in large LDL	L-LDL-FC %	L_LDL_FC_pct
L_LDL_L	1.70149	0.533941	mmol/l	Lipoprotein subclasses	Large LDL	Total lipids in large LDL	L-LDL-L	L_LDL_L
L_LDL_P	0.000733709	0.000217434	mmol/l	Lipoprotein subclasses	Large LDL	Concentration of large LDL particles	L-LDL-P	L_LDL_P
L_LDL_PL	0.381351	0.111923	mmol/l	Lipoprotein subclasses	Large LDL	Phospholipids in large LDL	L-LDL-PL	L_LDL_PL
L_LDL_PL_pct	22.5617	0.766251	%	Relative lipoprotein lipid concentrations	Large LDL ratios	Phospholipids to total lipids ratio in large LDL	L-LDL-PL %	L_LDL_PL_pct
L_LDL_TG	0.0818744	0.0311764	mmol/l	Lipoprotein subclasses	Large LDL	Triglycerides in large LDL	L-LDL-TG	L_LDL_TG
L_LDL_TG_pct	4.9455	1.5891	%	Relative lipoprotein lipid concentrations	Large LDL ratios	Triglycerides to total lipids ratio in large LDL	L-LDL-TG %	L_LDL_TG_pct
L_VLDL_C	0.0578943	0.0405678	mmol/l	Lipoprotein subclasses	Large VLDL	Cholesterol in large VLDL	L-VLDL-C	L_VLDL_C
L_VLDL_C_pct	33.2312	6.50087	%	Relative lipoprotein lipid concentrations	Large VLDL ratios	Cholesterol to total lipids ratio in large VLDL	L-VLDL-C %	L_VLDL_C_pct
L_VLDL_CE	0.0321214	0.0215857	mmol/l	Lipoprotein subclasses	Large VLDL	Cholesteryl esters in large VLDL	L-VLDL-CE	L_VLDL_CE
L_VLDL_CE_pct	18.7463	4.25034	%	Relative lipoprotein lipid concentrations	Large VLDL ratios	Cholesteryl esters to total lipids ratio in large VLDL	L-VLDL-CE %	L_VLDL_CE_pct
L_VLDL_FC	0.0257729	0.0192525	mmol/l	Lipoprotein subclasses	Large VLDL	Free cholesterol in large VLDL	L-VLDL-FC	L_VLDL_FC
L_VLDL_FC_pct	14.4849	2.67703	%	Relative lipoprotein lipid concentrations	Large VLDL ratios	Free cholesterol to total lipids ratio in large VLDL	L-VLDL-FC %	L_VLDL_FC_pct
L_VLDL_L	0.174066	0.128505	mmol/l	Lipoprotein subclasses	Large VLDL	Total lipids in large VLDL	L-VLDL-L	L_VLDL_L
L_VLDL_P	5.3622e-06	4.03611e-06	mmol/l	Lipoprotein subclasses	Large VLDL	Concentration of large VLDL particles	L-VLDL-P	L_VLDL_P
L_VLDL_PL	0.0323278	0.0292974	mmol/l	Lipoprotein subclasses	Large VLDL	Phospholipids in large VLDL	L-VLDL-PL	L_VLDL_PL
L_VLDL_PL_pct	16.1864	5.87024	%	Relative lipoprotein lipid concentrations	Large VLDL ratios	Phospholipids to total lipids ratio in large VLDL	L-VLDL-PL %	L_VLDL_PL_pct
L_VLDL_TG	0.0838437	0.0626922	mmol/l	Lipoprotein subclasses	Large VLDL	Triglycerides in large VLDL	L-VLDL-TG	L_VLDL_TG
L_VLDL_TG_pct	50.5824	11.0181	%	Relative lipoprotein lipid concentrations	Large VLDL ratios	Triglycerides to total lipids ratio in large VLDL	L-VLDL-TG %	L_VLDL_TG_pct
LA	3.71916	0.959497	mmol/l	Fatty acids		Linoleic acid	LA	LA
LA_pct	34.2701	2.68998	%	Fatty acids	Fatty acid ratios	Ratio of linoleic acid to total fatty acids	LA %	LA_pct
Lactate	7.14148	3.17078	mmol/l	Glycolysis related metabolites		Lactate	Lactate	Lactate
LDL_C	1.86422	0.610959	mmol/l	Cholesterol		LDL cholesterol	LDL-C	LDL_C
LDL_CE	1.34215	0.447461	mmol/l	Cholesteryl esters		Cholesteryl esters in LDL	LDL-CE	LDL_CE
LDL_FC	0.522067	0.165035	mmol/l	Free cholesterol		Free cholesterol in LDL	LDL-FC	LDL_FC
LDL_L	2.62397	0.832395	mmol/l	Total lipids		Total lipids in LDL	LDL-L	LDL_L
LDL_P	0.00118039	0.000346253	mmol/l	Lipoprotein particle concentrations		Concentration of LDL particles	LDL-P	LDL_P
LDL_PL	0.63961	0.191241	mmol/l	Phospholipids		Phospholipids in LDL	LDL-PL	LDL_PL
LDL_size	23.9353	0.076393	nm	Lipoprotein particle sizes		Average diameter for LDL particles	LDL size	LDL_size
LDL_TG	0.120144	0.0465563	mmol/l	Triglycerides		Triglycerides in LDL	LDL-TG	LDL_TG
Leu	0.135958	0.0406944	mmol/l	Amino acids	Branched-chain amino acids	Leucine	Leu	Leu
M_HDL_C	0.55595	0.161978	mmol/l	Lipoprotein subclasses	Medium HDL	Cholesterol in medium HDL	M-HDL-C	M_HDL_C
M_HDL_C_pct	50.8486	2.8131	%	Relative lipoprotein lipid concentrations	Medium HDL ratios	Cholesterol to total lipids ratio in medium HDL	M-HDL-C %	M_HDL_C_pct
M_HDL_CE	0.46205	0.130804	mmol/l	Lipoprotein subclasses	Medium HDL	Cholesteryl esters in medium HDL	M-HDL-CE	M_HDL_CE
M_HDL_CE_pct	42.372	2.47267	%	Relative lipoprotein lipid concentrations	Medium HDL ratios	Cholesteryl esters to total lipids ratio in medium HDL	M-HDL-CE %	M_HDL_CE_pct
M_HDL_FC	0.0938995	0.0317348	mmol/l	Lipoprotein subclasses	Medium HDL	Free cholesterol in medium HDL	M-HDL-FC	M_HDL_FC
M_HDL_FC_pct	8.47659	0.819722	%	Relative lipoprotein lipid concentrations	Medium HDL ratios	Free cholesterol to total lipids ratio in medium HDL	M-HDL-FC %	M_HDL_FC_pct
M_HDL_L	1.0874	0.292021	mmol/l	Lipoprotein subclasses	Medium HDL	Total lipids in medium HDL	M-HDL-L	M_HDL_L
M_HDL_P	0.00413877	0.00122164	mmol/l	Lipoprotein subclasses	Medium HDL	Concentration of medium HDL particles	M-HDL-P	M_HDL_P
M_HDL_PL	0.496017	0.127309	mmol/l	Lipoprotein subclasses	Medium HDL	Phospholipids in medium HDL	M-HDL-PL	M_HDL_PL
M_HDL_PL_pct	45.7599	1.03713	%	Relative lipoprotein lipid concentrations	Medium HDL ratios	Phospholipids to total lipids ratio in medium HDL	M-HDL-PL %	M_HDL_PL_pct
M_HDL_TG	0.035431	0.019248	mmol/l	Lipoprotein subclasses	Medium HDL	Triglycerides in medium HDL	M-HDL-TG	M_HDL_TG
M_HDL_TG_pct	3.39144	1.98188	%	Relative lipoprotein lipid concentrations	Medium HDL ratios	Triglycerides to total lipids ratio in medium HDL	M-HDL-TG %	M_HDL_TG_pct
M_LDL_C	0.438203	0.154569	mmol/l	Lipoprotein subclasses	Medium LDL	Cholesterol in medium LDL	M-LDL-C	M_LDL_C
M_LDL_C_pct	68.6469	1.47464	%	Relative lipoprotein lipid concentrations	Medium LDL ratios	Cholesterol to total lipids ratio in medium LDL	M-LDL-C %	M_LDL_C_pct
M_LDL_CE	0.301582	0.109959	mmol/l	Lipoprotein subclasses	Medium LDL	Cholesteryl esters in medium LDL	M-LDL-CE	M_LDL_CE
M_LDL_CE_pct	47.1011	1.55686	%	Relative lipoprotein lipid concentrations	Medium LDL ratios	Cholesteryl esters to total lipids ratio in medium LDL	M-LDL-CE %	M_LDL_CE_pct
M_LDL_FC	0.136621	0.0456916	mmol/l	Lipoprotein subclasses	Medium LDL	Free cholesterol in medium LDL	M-LDL-FC	M_LDL_FC
M_LDL_FC_pct	21.5458	1.52818	%	Relative lipoprotein lipid concentrations	Medium LDL ratios	Free cholesterol to total lipids ratio in medium LDL	M-LDL-FC %	M_LDL_FC_pct
M_LDL_L	0.636408	0.219402	mmol/l	Lipoprotein subclasses	Medium LDL	Total lipids in medium LDL	M-LDL-L	M_LDL_L
M_LDL_P	0.000278439	8.77961e-05	mmol/l	Lipoprotein subclasses	Medium LDL	Concentration of medium LDL particles	M-LDL-P	M_LDL_P
M_LDL_PL	0.171231	0.0571881	mmol/l	Lipoprotein subclasses	Medium LDL	Phospholipids in medium LDL	M-LDL-PL	M_LDL_PL
M_LDL_PL_pct	26.9901	0.628109	%	Relative lipoprotein lipid concentrations	Medium LDL ratios	Phospholipids to total lipids ratio in medium LDL	M-LDL-PL %	M_LDL_PL_pct
M_LDL_TG	0.026974	0.0110327	mmol/l	Lipoprotein subclasses	Medium LDL	Triglycerides in medium LDL	M-LDL-TG	M_LDL_TG
M_LDL_TG_pct	4.363	1.45745	%	Relative lipoprotein lipid concentrations	Medium LDL ratios	Triglycerides to total lipids ratio in medium LDL	M-LDL-TG %	M_LDL_TG_pct
M_VLDL_C	0.159614	0.0725386	mmol/l	Lipoprotein subclasses	Medium VLDL	Cholesterol in medium VLDL	M-VLDL-C	M_VLDL_C
M_VLDL_C_pct	36.7704	6.1699	%	Relative lipoprotein lipid concentrations	Medium VLDL ratios	Cholesterol to total lipids ratio in medium VLDL	M-VLDL-C %	M_VLDL_C_pct
M_VLDL_CE	0.0948223	0.0423366	mmol/l	Lipoprotein subclasses	Medium VLDL	Cholesteryl esters in medium VLDL	M-VLDL-CE	M_VLDL_CE
M_VLDL_CE_pct	22.1236	4.60516	%	Relative lipoprotein lipid concentrations	Medium VLDL ratios	Cholesteryl esters to total lipids ratio in medium VLDL	M-VLDL-CE %	M_VLDL_CE_pct
M_VLDL_FC	0.0647919	0.0312898	mmol/l	Lipoprotein subclasses	Medium VLDL	Free cholesterol in medium VLDL	M-VLDL-FC	M_VLDL_FC
M_VLDL_FC_pct	14.6468	1.80239	%	Relative lipoprotein lipid concentrations	Medium VLDL ratios	Free cholesterol to total lipids ratio in medium VLDL	M-VLDL-FC %	M_VLDL_FC_pct
M_VLDL_L	0.437706	0.198608	mmol/l	Lipoprotein subclasses	Medium VLDL	Total lipids in medium VLDL	M-VLDL-L	M_VLDL_L
M_VLDL_P	2.76627e-05	1.24061e-05	mmol/l	Lipoprotein subclasses	Medium VLDL	Concentration of medium VLDL particles	M-VLDL-P	M_VLDL_P
M_VLDL_PL	0.102817	0.0496197	mmol/l	Lipoprotein subclasses	Medium VLDL	Phospholipids in medium VLDL	M-VLDL-PL	M_VLDL_PL
M_VLDL_PL_pct	23.1727	2.20873	%	Relative lipoprotein lipid concentrations	Medium VLDL ratios	Phospholipids to total lipids ratio in medium VLDL	M-VLDL-PL %	M_VLDL_PL_pct
M_VLDL_TG	0.175275	0.0932706	mmol/l	Lipoprotein subclasses	Medium VLDL	Triglycerides in medium VLDL	M-VLDL-TG	M_VLDL_TG
M_VLDL_TG_pct	40.0568	8.04132	%	Relative lipoprotein lipid concentrations	Medium VLDL ratios	Triglycerides to total lipids ratio in medium VLDL	M-VLDL-TG %	M_VLDL_TG_pct
MUFA	2.33221	0.688391	mmol/l	Fatty acids		Monounsaturated fatty acids	MUFA	MUFA
MUFA_pct	21.3526	1.72011	%	Fatty acids	Fatty acid ratios	Ratio of monounsaturated fatty acids to total fatty acids	MUFA %	MUFA_pct
non_HDL_C	3.27929	1.06499	mmol/l	Cholesterol		Total cholesterol minus HDL-C	non-HDL-C	non_HDL_C
Omega_3	0.370955	0.158235	mmol/l	Fatty acids		Omega-3 fatty acids	Omega-3	Omega_3
Omega_3_pct	3.36097	0.986992	%	Fatty acids	Fatty acid ratios	Ratio of omega-3 fatty acids to total fatty acids	Omega-3 %	Omega_3_pct
Omega_6	4.66848	0.966572	mmol/l	Fatty acids		Omega-6 fatty acids	Omega-6	Omega_6
Omega_6_by_Omega_3	14.4025	15.6512	ratio	Fatty acids	Fatty acid ratios	Ratio of omega-6 fatty acids to omega-3 fatty acids	Omega-6/Omega-3	Omega_6_by_Omega_3
Omega_6_pct	43.4317	2.41118	%	Fatty acids	Fatty acid ratios	Ratio of omega-6 fatty acids to total fatty acids	Omega-6 %	Omega_6_pct
Phe	0.0590427	0.015052	mmol/l	Amino acids	Aromatic amino acids	Phenylalanine	Phe	Phe
Phosphatidylc	1.9902	0.495796	mmol/l	Other lipids		Phosphatidylcholines	Phosphatidylc	Phosphatidylc
Phosphoglyc	2.2101	0.524212	mmol/l	Other lipids		Phosphoglycerides	Phosphoglyc	Phosphoglyc
PUFA	5.03944	1.08896	mmol/l	Fatty acids		Polyunsaturated fatty acids	PUFA	PUFA
PUFA_by_MUFA	2.21214	0.268563	ratio	Fatty acids	Fatty acid ratios	Ratio of polyunsaturated fatty acids to monounsaturated fatty acids	PUFA/MUFA	PUFA_by_MUFA
PUFA_pct	46.7926	2.46958	%	Fatty acids	Fatty acid ratios	Ratio of polyunsaturated fatty acids to total fatty acids	PUFA %	PUFA_pct
Pyruvate	0.308699	0.312565	mmol/l	Glycolysis related metabolites		Pyruvate	Pyruvate	Pyruvate
Remnant_C	1.41507	0.4796	mmol/l	Cholesterol		Remnant cholesterol (non-HDL, non-LDL -cholesterol)	Remnant-C	Remnant_C
S_HDL_C	0.491336	0.100812	mmol/l	Lipoprotein subclasses	Small HDL	Cholesterol in small HDL	S-HDL-C	S_HDL_C
S_HDL_C_pct	41.1018	1.8663	%	Relative lipoprotein lipid concentrations	Small HDL ratios	Cholesterol to total lipids ratio in small HDL	S-HDL-C %	S_HDL_C_pct
S_HDL_CE	0.371978	0.0771123	mmol/l	Lipoprotein subclasses	Small HDL	Cholesteryl esters in small HDL	S-HDL-CE	S_HDL_CE
S_HDL_CE_pct	31.1263	1.92361	%	Relative lipoprotein lipid concentrations	Small HDL ratios	Cholesteryl esters to total lipids ratio in small HDL	S-HDL-CE %	S_HDL_CE_pct
S_HDL_FC	0.119358	0.0255085	mmol/l	Lipoprotein subclasses	Small HDL	Free cholesterol in small HDL	S-HDL-FC	S_HDL_FC
S_HDL_FC_pct	9.97548	0.569389	%	Relative lipoprotein lipid concentrations	Small HDL ratios	Free cholesterol to total lipids ratio in small HDL	S-HDL-FC %	S_HDL_FC_pct
S_HDL_L	1.19439	0.233012	mmol/l	Lipoprotein subclasses	Small HDL	Total lipids in small HDL	S-HDL-L	S_HDL_L
S_HDL_P	0.0105206	0.00213787	mmol/l	Lipoprotein subclasses	Small HDL	Concentration of small HDL particles	S-HDL-P	S_HDL_P
S_HDL_PL	0.665306	0.12983	mmol/l	Lipoprotein subclasses	Small HDL	Phospholipids in small HDL	S-HDL-PL	S_HDL_PL
S_HDL_PL_pct	55.7064	1.27747	%	Relative lipoprotein lipid concentrations	Small HDL ratios	Phospholipids to total lipids ratio in small HDL	S-HDL-PL %	S_HDL_PL_pct
S_HDL_TG	0.0377508	0.0161497	mmol/l	Lipoprotein subclasses	Small HDL	Triglycerides in small HDL	S-HDL-TG	S_HDL_TG
S_HDL_TG_pct	3.19178	1.29432	%	Relative lipoprotein lipid concentrations	Small HDL ratios	Triglycerides to total lipids ratio in small HDL	S-HDL-TG %	S_HDL_TG_pct
S_LDL_C	0.187753	0.0570931	mmol/l	Lipoprotein subclasses	Small LDL	Cholesterol in small LDL	S-LDL-C	S_LDL_C
S_LDL_C_pct	65.3797	1.93865	%	Relative lipoprotein lipid concentrations	Small LDL ratios	Cholesterol to total lipids ratio in small LDL	S-LDL-C %	S_LDL_C_pct
S_LDL_CE	0.13233	0.0412493	mmol/l	Lipoprotein subclasses	Small LDL	Cholesteryl esters in small LDL	S-LDL-CE	S_LDL_CE
S_LDL_CE_pct	46.0316	1.96233	%	Relative lipoprotein lipid concentrations	Small LDL ratios	Cholesteryl esters to total lipids ratio in small LDL	S-LDL-CE %	S_LDL_CE_pct
S_LDL_FC	0.055423	0.0164797	mmol/l	Lipoprotein subclasses	Small LDL	Free cholesterol in small LDL	S-LDL-FC	S_LDL_FC
S_LDL_FC_pct	19.3481	1.55708	%	Relative lipoprotein lipid concentrations	Small LDL ratios	Free cholesterol to total lipids ratio in small LDL	S-LDL-FC %	S_LDL_FC_pct
S_LDL_L	0.286077	0.0831037	mmol/l	Lipoprotein subclasses	Small LDL	Total lipids in small LDL	S-LDL-L	S_LDL_L
S_LDL_P	0.000168241	4.53916e-05	mmol/l	Lipoprotein subclasses	Small LDL	Concentration of small LDL particles	S-LDL-P	S_LDL_P
S_LDL_PL	0.0870291	0.0238893	mmol/l	Lipoprotein subclasses	Small LDL	Phospholipids in small LDL	S-LDL-PL	S_LDL_PL
S_LDL_PL_pct	30.5899	1.80064	%	Relative lipoprotein lipid concentrations	Small LDL ratios	Phospholipids to total lipids ratio in small LDL	S-LDL-PL %	S_LDL_PL_pct
S_LDL_TG	0.0112953	0.00468522	mmol/l	Lipoprotein subclasses	Small LDL	Triglycerides in small LDL	S-LDL-TG	S_LDL_TG
S_LDL_TG_pct	4.03034	1.42675	%	Relative lipoprotein lipid concentrations	Small LDL ratios	Triglycerides to total lipids ratio in small LDL	S-LDL-TG %	S_LDL_TG_pct
S_VLDL_C	0.133087	0.0583593	mmol/l	Lipoprotein subclasses	Small VLDL	Cholesterol in small VLDL	S-VLDL-C	S_VLDL_C
S_VLDL_C_pct	42.842	5.23441	%	Relative lipoprotein lipid concentrations	Small VLDL ratios	Cholesterol to total lipids ratio in small VLDL	S-VLDL-C %	S_VLDL_C_pct
S_VLDL_CE	0.0806563	0.0372706	mmol/l	Lipoprotein subclasses	Small VLDL	Cholesteryl esters in small VLDL	S-VLDL-CE	S_VLDL_CE
S_VLDL_CE_pct	25.726	3.21831	%	Relative lipoprotein lipid concentrations	Small VLDL ratios	Cholesteryl esters to total lipids ratio in small VLDL	S-VLDL-CE %	S_VLDL_CE_pct
S_VLDL_FC	0.0524306	0.0215706	mmol/l	Lipoprotein subclasses	Small VLDL	Free cholesterol in small VLDL	S-VLDL-FC	S_VLDL_FC
S_VLDL_FC_pct	17.116	2.68345	%	Relative lipoprotein lipid concentrations	Small VLDL ratios	Free cholesterol to total lipids ratio in small VLDL	S-VLDL-FC %	S_VLDL_FC_pct
S_VLDL_L	0.312187	0.137152	mmol/l	Lipoprotein subclasses	Small VLDL	Total lipids in small VLDL	S-VLDL-L	S_VLDL_L
S_VLDL_P	2.87615e-05	1.32043e-05	mmol/l	Lipoprotein subclasses	Small VLDL	Concentration of small VLDL particles	S-VLDL-P	S_VLDL_P
S_VLDL_PL	0.0817774	0.0337076	mmol/l	Lipoprotein subclasses	Small VLDL	Phospholipids in small VLDL	S-VLDL-PL	S_VLDL_PL
S_VLDL_PL_pct	26.5238	2.70195	%	Relative lipoprotein lipid concentrations	Small VLDL ratios	Phospholipids to total lipids ratio in small VLDL	S-VLDL-PL %	S_VLDL_PL_pct
S_VLDL_TG	0.0973224	0.0554709	mmol/l	Lipoprotein subclasses	Small VLDL	Triglycerides in small VLDL	S-VLDL-TG	S_VLDL_TG
S_VLDL_TG_pct	30.6341	7.685	%	Relative lipoprotein lipid concentrations	Small VLDL ratios	Triglycerides to total lipids ratio in small VLDL	S-VLDL-TG %	S_VLDL_TG_pct
SFA	3.46146	0.915512	mmol/l	Fatty acids		Saturated fatty acids	SFA	SFA
SFA_pct	31.8548	1.56289	%	Fatty acids	Fatty acid ratios	Ratio of saturated fatty acids to total fatty acids	SFA %	SFA_pct
Sphingomyelins	0.488922	0.0976353	mmol/l	Other lipids		Sphingomyelins	Sphingomyelins	Sphingomyelins
TG_by_PG	0.349005	0.154572	ratio	Other lipids		Ratio of triglycerides to phosphoglycerides	TG/PG	TG_by_PG
Total_BCAA	0.466443	0.126531	mmol/l	Amino acids	Branched-chain amino acids	Total concentration of branched-chain amino acids (leucine + isoleucine + valine)	Total BCAA	Total_BCAA
Total_C	4.74649	1.25036	mmol/l	Cholesterol		Total cholesterol	Total-C	Total_C
Total_CE	3.50265	0.915524	mmol/l	Cholesteryl esters		Total esterified cholesterol	Total-CE	Total_CE
Total_FA	10.8331	2.61796	mmol/l	Fatty acids		Total fatty acids	Total-FA	Total_FA
Total_FC	1.24384	0.340878	mmol/l	Free cholesterol		Total free cholesterol	Total-FC	Total_FC
Total_L	8.33624	2.04246	mmol/l	Total lipids		Total lipids in lipoprotein particles	Total-L	Total_L
Total_P	0.0179707	0.00383663	mmol/l	Lipoprotein particle concentrations		Total concentration of lipoprotein particles	Total-P	Total_P
Total_PL	2.82106	0.609122	mmol/l	Phospholipids		Total phospholipids in lipoprotein particles	Total-PL	Total_PL
Total_TG	0.76869	0.411834	mmol/l	Triglycerides		Total triglycerides	Total-TG	Total_TG
Tyr	0.080686	0.0224875	mmol/l	Amino acids	Aromatic amino acids	Tyrosine	Tyr	Tyr
Unsaturation	1.40615	0.056833	degree	Fatty acids		Degree of unsaturation	Unsaturation	Unsaturation
Val	0.264593	0.0666008	mmol/l	Amino acids	Branched-chain amino acids	Valine	Val	Val
VLDL_C	0.561459	0.252166	mmol/l	Cholesterol		VLDL cholesterol	VLDL-C	VLDL_C
VLDL_CE	0.352983	0.152432	mmol/l	Cholesteryl esters		Cholesteryl esters in VLDL	VLDL-CE	VLDL_CE
VLDL_FC	0.208476	0.101303	mmol/l	Free cholesterol		Free cholesterol in VLDL	VLDL-FC	VLDL_FC
VLDL_L	1.35747	0.688006	mmol/l	Total lipids		Total lipids in VLDL	VLDL-L	VLDL_L
VLDL_P	0.000108338	4.5702e-05	mmol/l	Lipoprotein particle concentrations		Concentration of VLDL particles	VLDL-P	VLDL_P
VLDL_PL	0.322639	0.164343	mmol/l	Phospholipids		Phospholipids in VLDL	VLDL-PL	VLDL_PL
VLDL_size	37.63	0.92905	nm	Lipoprotein particle sizes		Average diameter for VLDL particles	VLDL size	VLDL_size
VLDL_TG	0.473372	0.312188	mmol/l	Triglycerides		Triglycerides in VLDL	VLDL-TG	VLDL_TG
XL_HDL_C	0.0833147	0.0313107	mmol/l	Lipoprotein subclasses	Very large HDL	Cholesterol in very large HDL	XL-HDL-C	XL_HDL_C
XL_HDL_C_pct	55.1732	8.11876	%	Relative lipoprotein lipid concentrations	Very large HDL ratios	Cholesterol to total lipids ratio in very large HDL	XL-HDL-C %	XL_HDL_C_pct
XL_HDL_CE	0.0608765	0.0255551	mmol/l	Lipoprotein subclasses	Very large HDL	Cholesteryl esters in very large HDL	XL-HDL-CE	XL_HDL_CE
XL_HDL_CE_pct	39.505	5.58366	%	Relative lipoprotein lipid concentrations	Very large HDL ratios	Cholesteryl esters to total lipids ratio in very large HDL	XL-HDL-CE %	XL_HDL_CE_pct
XL_HDL_FC	0.0224383	0.00652455	mmol/l	Lipoprotein subclasses	Very large HDL	Free cholesterol in very large HDL	XL-HDL-FC	XL_HDL_FC
XL_HDL_FC_pct	15.6682	4.65876	%	Relative lipoprotein lipid concentrations	Very large HDL ratios	Free cholesterol to total lipids ratio in very large HDL	XL-HDL-FC %	XL_HDL_FC_pct
XL_HDL_L	0.158175	0.0718819	mmol/l	Lipoprotein subclasses	Very large HDL	Total lipids in very large HDL	XL-HDL-L	XL_HDL_L
XL_HDL_P	0.000221527	8.77877e-05	mmol/l	Lipoprotein subclasses	Very large HDL	Concentration of very large HDL particles	XL-HDL-P	XL_HDL_P
XL_HDL_PL	0.0701216	0.0403498	mmol/l	Lipoprotein subclasses	Very large HDL	Phospholipids in very large HDL	XL-HDL-PL	XL_HDL_PL
XL_HDL_PL_pct	41.1934	9.61215	%	Relative lipoprotein lipid concentrations	Very large HDL ratios	Phospholipids to total lipids ratio in very large HDL	XL-HDL-PL %	XL_HDL_PL_pct
XL_HDL_TG	0.00473882	0.00281464	mmol/l	Lipoprotein subclasses	Very large HDL	Triglycerides in very large HDL	XL-HDL-TG	XL_HDL_TG
XL_HDL_TG_pct	3.63346	3.73688	%	Relative lipoprotein lipid concentrations	Very large HDL ratios	Triglycerides to total lipids ratio in very large HDL	XL-HDL-TG %	XL_HDL_TG_pct
XL_VLDL_C	0.0311685	0.0226381	mmol/l	Lipoprotein subclasses	Very large VLDL	Cholesterol in very large VLDL	XL-VLDL-C	XL_VLDL_C
XL_VLDL_C_pct	45.0922	15.7787	%	Relative lipoprotein lipid concentrations	Very large VLDL ratios	Cholesterol to total lipids ratio in very large VLDL	XL-VLDL-C %	XL_VLDL_C_pct
XL_VLDL_CE	0.0204944	0.0128299	mmol/l	Lipoprotein subclasses	Very large VLDL	Cholesteryl esters in very large VLDL	XL-VLDL-CE	XL_VLDL_CE
XL_VLDL_CE_pct	32.6704	15.6873	%	Relative lipoprotein lipid concentrations	Very large VLDL ratios	Cholesteryl esters to total lipids ratio in very large VLDL	XL-VLDL-CE %	XL_VLDL_CE_pct
XL_VLDL_FC	0.010674	0.010196	mmol/l	Lipoprotein subclasses	Very large VLDL	Free cholesterol in very large VLDL	XL-VLDL-FC	XL_VLDL_FC
XL_VLDL_FC_pct	12.4217	3.26387	%	Relative lipoprotein lipid concentrations	Very large VLDL ratios	Free cholesterol to total lipids ratio in very large VLDL	XL-VLDL-FC %	XL_VLDL_FC_pct
XL_VLDL_L	0.0845808	0.0848848	mmol/l	Lipoprotein subclasses	Very large VLDL	Total lipids in very large VLDL	XL-VLDL-L	XL_VLDL_L
XL_VLDL_P	1.47573e-06	1.50782e-06	mmol/l	Lipoprotein subclasses	Very large VLDL	Concentration of very large VLDL particles	XL-VLDL-P	XL_VLDL_P
XL_VLDL_PL	0.0153956	0.017386	mmol/l	Lipoprotein subclasses	Very large VLDL	Phospholipids in very large VLDL	XL-VLDL-PL	XL_VLDL_PL
XL_VLDL_PL_pct	14.9956	6.73357	%	Relative lipoprotein lipid concentrations	Very large VLDL ratios	Phospholipids to total lipids ratio in very large VLDL	XL-VLDL-PL %	XL_VLDL_PL_pct
XL_VLDL_TG	0.0380168	0.0472924	mmol/l	Lipoprotein subclasses	Very large VLDL	Triglycerides in very large VLDL	XL-VLDL-TG	XL_VLDL_TG
XL_VLDL_TG_pct	39.9123	14.2996	%	Relative lipoprotein lipid concentrations	Very large VLDL ratios	Triglycerides to total lipids ratio in very large VLDL	XL-VLDL-TG %	XL_VLDL_TG_pct
XS_VLDL_C	0.155617	0.0546371	mmol/l	Lipoprotein subclasses	Very small VLDL	Cholesterol in very small VLDL	XS-VLDL-C	XS_VLDL_C
XS_VLDL_C_pct	55.7998	4.87632	%	Relative lipoprotein lipid concentrations	Very small VLDL ratios	Cholesterol to total lipids ratio in very small VLDL	XS-VLDL-C %	XS_VLDL_C_pct
XS_VLDL_CE	0.110225	0.0379495	mmol/l	Lipoprotein subclasses	Very small VLDL	Cholesteryl esters in very small VLDL	XS-VLDL-CE	XS_VLDL_CE
XS_VLDL_CE_pct	39.7021	4.68633	%	Relative lipoprotein lipid concentrations	Very small VLDL ratios	Cholesteryl esters to total lipids ratio in very small VLDL	XS-VLDL-CE %	XS_VLDL_CE_pct
XS_VLDL_FC	0.0453921	0.0172943	mmol/l	Lipoprotein subclasses	Very small VLDL	Free cholesterol in very small VLDL	XS-VLDL-FC	XS_VLDL_FC
XS_VLDL_FC_pct	16.0977	0.64917	%	Relative lipoprotein lipid concentrations	Very small VLDL ratios	Free cholesterol to total lipids ratio in very small VLDL	XS-VLDL-FC %	XS_VLDL_FC_pct
XS_VLDL_L	0.281427	0.105097	mmol/l	Lipoprotein subclasses	Very small VLDL	Total lipids in very small VLDL	XS-VLDL-L	XS_VLDL_L
XS_VLDL_P	4.46176e-05	1.61492e-05	mmol/l	Lipoprotein subclasses	Very small VLDL	Concentration of very small VLDL particles	XS-VLDL-P	XS_VLDL_P
XS_VLDL_PL	0.0791469	0.0324137	mmol/l	Lipoprotein subclasses	Very small VLDL	Phospholipids in very small VLDL	XS-VLDL-PL	XS_VLDL_PL
XS_VLDL_PL_pct	27.8297	2.17771	%	Relative lipoprotein lipid concentrations	Very small VLDL ratios	Phospholipids to total lipids ratio in very small VLDL	XS-VLDL-PL %	XS_VLDL_PL_pct
XS_VLDL_TG	0.0466629	0.0234671	mmol/l	Lipoprotein subclasses	Very small VLDL	Triglycerides in very small VLDL	XS-VLDL-TG	XS_VLDL_TG
XS_VLDL_TG_pct	16.3704	3.95347	%	Relative lipoprotein lipid concentrations	Very small VLDL ratios	Triglycerides to total lipids ratio in very small VLDL	XS-VLDL-TG %	XS_VLDL_TG_pct
XXL_VLDL_C	0.024078	0.0269146	mmol/l	Lipoprotein subclasses	Chylomicrons and extremely large VLDL	Cholesterol in chylomicrons and extremely large VLDL	XXL-VLDL-C	XXL_VLDL_C
XXL_VLDL_C_pct	43.6627	22.1526	%	Relative lipoprotein lipid concentrations	Chylomicrons and extremely large VLDL ratios	Cholesterol to total lipids ratio in chylomicrons and extremely large VLDL	XXL-VLDL-C %	XXL_VLDL_C_pct
XXL_VLDL_CE	0.0146634	0.0155458	mmol/l	Lipoprotein subclasses	Chylomicrons and extremely large VLDL	Cholesteryl esters in chylomicrons and extremely large VLDL	XXL-VLDL-CE	XXL_VLDL_CE
XXL_VLDL_CE_pct	28.3935	17.9075	%	Relative lipoprotein lipid concentrations	Chylomicrons and extremely large VLDL ratios	Cholesteryl esters to total lipids ratio in chylomicrons and extremely large VLDL	XXL-VLDL-CE %	XXL_VLDL_CE_pct
XXL_VLDL_FC	0.00941456	0.0116864	mmol/l	Lipoprotein subclasses	Chylomicrons and extremely large VLDL	Free cholesterol in chylomicrons and extremely large VLDL	XXL-VLDL-FC	XXL_VLDL_FC
XXL_VLDL_FC_pct	15.2693	6.96954	%	Relative lipoprotein lipid concentrations	Chylomicrons and extremely large VLDL ratios	Free cholesterol to total lipids ratio in chylomicrons and extremely large VLDL	XXL-VLDL-FC %	XXL_VLDL_FC_pct
XXL_VLDL_L	0.0675032	0.100478	mmol/l	Lipoprotein subclasses	Chylomicrons and extremely large VLDL	Total lipids in chylomicrons and extremely large VLDL	XXL-VLDL-L	XXL_VLDL_L
XXL_VLDL_P	4.58064e-07	8.00069e-07	mmol/l	Lipoprotein subclasses	Chylomicrons and extremely large VLDL	Concentration of chylomicrons and extremely large VLDL particles	XXL-VLDL-P	XXL_VLDL_P
XXL_VLDL_PL	0.011174	0.0180958	mmol/l	Lipoprotein subclasses	Chylomicrons and extremely large VLDL	Phospholipids in chylomicrons and extremely large VLDL	XXL-VLDL-PL	XXL_VLDL_PL
XXL_VLDL_PL_pct	12.8873	8.89462	%	Relative lipoprotein lipid concentrations	Chylomicrons and extremely large VLDL ratios	Phospholipids to total lipids ratio in chylomicrons and extremely large VLDL	XXL-VLDL-PL %	XXL_VLDL_PL_pct
XXL_VLDL_TG	0.0322512	0.0581101	mmol/l	Lipoprotein subclasses	Chylomicrons and extremely large VLDL	Triglycerides in chylomicrons and extremely large VLDL	XXL-VLDL-TG	XXL_VLDL_TG
XXL_VLDL_TG_pct	43.4499	25.9641	%	Relative lipoprotein lipid concentrations	Chylomicrons and extremely large VLDL ratios	Triglycerides to total lipids ratio in chylomicrons and extremely large VLDL	XXL-VLDL-TG %	XXL_VLDL_TG_pct
