# Supplementary material for: Metabolomic profiling for dyslipidemia in pediatric patients with sickle cell disease, on behalf of the IHCC consortium
Source: Metabolomics. 2022 Dec 2;18(12):101. doi: 10.1007/s11306-022-01954-z (PMC9718871; doi:10.1007/s11306-022-01954-z)
Supplement: Supplementary file 2 — Supplementary Material 2 [file 11306_2022_1954_MOESM2_ESM.xlsx]

## Sheet: sTable2
Supplementary Table 2 Correlation between SCD and biomarker levels
age & sex	Correlation	Significance (2-tailed)	df	Group	Subgroup	name	Abbr
IDL_C_pct	-0.256895	3.18885e-22	1377	Relative lipoprotein lipid concentrations	IDL ratios	Cholesterol to total lipids ratio in IDL	IDL-C %	IDL_C_pct
IDL_TG_pct	0.228959	7.35254e-18	1377	Relative lipoprotein lipid concentrations	IDL ratios	Triglycerides to total lipids ratio in IDL	IDL-TG %	IDL_TG_pct
IDL_CE_pct	-0.22872	7.96852e-18	1377	Relative lipoprotein lipid concentrations	IDL ratios	Cholesteryl esters to total lipids ratio in IDL	IDL-CE %	IDL_CE_pct
L_LDL_FC	-0.216315	4.58965e-16	1377	Lipoprotein subclasses	Large LDL	Free cholesterol in large LDL	L-LDL-FC	L_LDL_FC
LDL_FC	-0.21515	6.63269e-16	1377	Free cholesterol		Free cholesterol in LDL	LDL-FC	LDL_FC
XS_VLDL_C_pct	-0.21334	1.17032e-15	1377	Relative lipoprotein lipid concentrations	Very small VLDL ratios	Cholesterol to total lipids ratio in very small VLDL	XS-VLDL-C %	XS_VLDL_C_pct
XS_VLDL_CE_pct	-0.213095	1.26344e-15	1377	Relative lipoprotein lipid concentrations	Very small VLDL ratios	Cholesteryl esters to total lipids ratio in very small VLDL	XS-VLDL-CE %	XS_VLDL_CE_pct
M_LDL_FC	-0.211405	2.13537e-15	1377	Lipoprotein subclasses	Medium LDL	Free cholesterol in medium LDL	M-LDL-FC	M_LDL_FC
Total_CE	-0.208172	5.75731e-15	1377	Cholesteryl esters		Total esterified cholesterol	Total-CE	Total_CE
L_LDL_C	-0.207923	6.21017e-15	1377	Lipoprotein subclasses	Large LDL	Cholesterol in large LDL	L-LDL-C	L_LDL_C
S_VLDL_PL_pct	-0.207904	6.24604e-15	1377	Relative lipoprotein lipid concentrations	Small VLDL ratios	Phospholipids to total lipids ratio in small VLDL	S-VLDL-PL %	S_VLDL_PL_pct
S_VLDL_FC_pct	-0.207604	6.84256e-15	1377	Relative lipoprotein lipid concentrations	Small VLDL ratios	Free cholesterol to total lipids ratio in small VLDL	S-VLDL-FC %	S_VLDL_FC_pct
L_LDL_C_pct	-0.207587	6.87859e-15	1377	Relative lipoprotein lipid concentrations	Large LDL ratios	Cholesterol to total lipids ratio in large LDL	L-LDL-C %	L_LDL_C_pct
S_LDL_FC	-0.207148	7.85707e-15	1377	Lipoprotein subclasses	Small LDL	Free cholesterol in small LDL	S-LDL-FC	S_LDL_FC
L_LDL_CE	-0.204556	1.71301e-14	1377	Lipoprotein subclasses	Large LDL	Cholesteryl esters in large LDL	L-LDL-CE	L_LDL_CE
Sphingomyelins	-0.204534	1.7622e-14	1376	Other lipids		Sphingomyelins	Sphingomyelins	Sphingomyelins
Clinical_LDL_C	-0.203227	2.54452e-14	1377	Cholesterol		Clinical LDL cholesterol	Clinical LDL-C	Clinical_LDL_C
LDL_C	-0.2014	4.36322e-14	1377	Cholesterol		LDL cholesterol	LDL-C	LDL_C
Total_C	-0.201281	4.51918e-14	1377	Cholesterol		Total cholesterol	Total-C	Total_C
L_LDL_L	-0.2006	5.51788e-14	1377	Lipoprotein subclasses	Large LDL	Total lipids in large LDL	L-LDL-L	L_LDL_L
L_LDL_PL	-0.199341	7.96599e-14	1377	Lipoprotein subclasses	Large LDL	Phospholipids in large LDL	L-LDL-PL	L_LDL_PL
S_HDL_CE	-0.198617	9.82758e-14	1377	Lipoprotein subclasses	Small HDL	Cholesteryl esters in small HDL	S-HDL-CE	S_HDL_CE
LDL_PL	-0.197492	1.35989e-13	1377	Phospholipids		Phospholipids in LDL	LDL-PL	LDL_PL
IDL_CE	-0.197401	1.39609e-13	1377	Lipoprotein subclasses	IDL	Cholesteryl esters in IDL	IDL-CE	IDL_CE
IDL_C	-0.19713	1.50915e-13	1377	Lipoprotein subclasses	IDL	Cholesterol in IDL	IDL-C	IDL_C
S_HDL_C	-0.196563	1.77544e-13	1377	Lipoprotein subclasses	Small HDL	Cholesterol in small HDL	S-HDL-C	S_HDL_C
LDL_CE	-0.195696	2.27491e-13	1377	Cholesteryl esters		Cholesteryl esters in LDL	LDL-CE	LDL_CE
LDL_L	-0.195049	2.73475e-13	1377	Total lipids		Total lipids in LDL	LDL-L	LDL_L
S_HDL_P	-0.193398	4.36259e-13	1377	Lipoprotein subclasses	Small HDL	Concentration of small HDL particles	S-HDL-P	S_HDL_P
IDL_FC	-0.192626	5.42017e-13	1377	Lipoprotein subclasses	IDL	Free cholesterol in IDL	IDL-FC	IDL_FC
S_LDL_TG_pct	0.192044	6.38015e-13	1377	Relative lipoprotein lipid concentrations	Small LDL ratios	Triglycerides to total lipids ratio in small LDL	S-LDL-TG %	S_LDL_TG_pct
S_LDL_PL	-0.191593	7.23617e-13	1377	Lipoprotein subclasses	Small LDL	Phospholipids in small LDL	S-LDL-PL	S_LDL_PL
Total_P	-0.190663	9.37325e-13	1377	Lipoprotein particle concentrations		Total concentration of lipoprotein particles	Total-P	Total_P
IDL_PL_pct	0.19059	9.56473e-13	1377	Relative lipoprotein lipid concentrations	IDL ratios	Phospholipids to total lipids ratio in IDL	IDL-PL %	IDL_PL_pct
M_LDL_PL	-0.190451	9.93913e-13	1377	Lipoprotein subclasses	Medium LDL	Phospholipids in medium LDL	M-LDL-PL	M_LDL_PL
S_LDL_C	-0.186879	2.64953e-12	1377	Lipoprotein subclasses	Small LDL	Cholesterol in small LDL	S-LDL-C	S_LDL_C
M_LDL_C	-0.185887	3.46694e-12	1377	Lipoprotein subclasses	Medium LDL	Cholesterol in medium LDL	M-LDL-C	M_LDL_C
L_LDL_TG_pct	0.185257	4.10928e-12	1377	Relative lipoprotein lipid concentrations	Large LDL ratios	Triglycerides to total lipids ratio in large LDL	L-LDL-TG %	L_LDL_TG_pct
S_LDL_L	-0.183448	6.67409e-12	1377	Lipoprotein subclasses	Small LDL	Total lipids in small LDL	S-LDL-L	S_LDL_L
M_LDL_L	-0.182448	8.70603e-12	1377	Lipoprotein subclasses	Medium LDL	Total lipids in medium LDL	M-LDL-L	M_LDL_L
HDL_P	-0.181683	1.06592e-11	1377	Lipoprotein particle concentrations		Concentration of HDL particles	HDL-P	HDL_P
M_LDL_TG_pct	0.180293	1.53644e-11	1377	Relative lipoprotein lipid concentrations	Medium LDL ratios	Triglycerides to total lipids ratio in medium LDL	M-LDL-TG %	M_LDL_TG_pct
XS_VLDL_TG_pct	0.179914	1.69632e-11	1377	Relative lipoprotein lipid concentrations	Very small VLDL ratios	Triglycerides to total lipids ratio in very small VLDL	XS-VLDL-TG %	XS_VLDL_TG_pct
Total_FC	-0.179377	1.95157e-11	1377	Free cholesterol		Total free cholesterol	Total-FC	Total_FC
IDL_L	-0.178859	2.23317e-11	1377	Lipoprotein subclasses	IDL	Total lipids in IDL	IDL-L	IDL_L
non_HDL_C	-0.178188	2.65782e-11	1377	Cholesterol		Total cholesterol minus HDL-C	non-HDL-C	non_HDL_C
Total_PL	-0.177502	3.17238e-11	1377	Phospholipids		Total phospholipids in lipoprotein particles	Total-PL	Total_PL
S_HDL_FC	-0.176266	4.35851e-11	1377	Lipoprotein subclasses	Small HDL	Free cholesterol in small HDL	S-HDL-FC	S_HDL_FC
S_LDL_CE	-0.176036	4.62221e-11	1377	Lipoprotein subclasses	Small LDL	Cholesteryl esters in small LDL	S-LDL-CE	S_LDL_CE
S_VLDL_TG_pct	0.174783	6.36032e-11	1377	Relative lipoprotein lipid concentrations	Small VLDL ratios	Triglycerides to total lipids ratio in small VLDL	S-VLDL-TG %	S_VLDL_TG_pct
M_LDL_CE	-0.17359	8.59857e-11	1377	Lipoprotein subclasses	Medium LDL	Cholesteryl esters in medium LDL	M-LDL-CE	M_LDL_CE
S_HDL_L	-0.172705	1.07409e-10	1377	Lipoprotein subclasses	Small HDL	Total lipids in small HDL	S-HDL-L	S_HDL_L
Total_L	-0.171526	1.44199e-10	1377	Total lipids		Total lipids in lipoprotein particles	Total-L	Total_L
L_LDL_CE_pct	-0.169352	2.46887e-10	1377	Relative lipoprotein lipid concentrations	Large LDL ratios	Cholesteryl esters to total lipids ratio in large LDL	L-LDL-CE %	L_LDL_CE_pct
S_HDL_C_pct	-0.168102	3.35268e-10	1377	Relative lipoprotein lipid concentrations	Small HDL ratios	Cholesterol to total lipids ratio in small HDL	S-HDL-C %	S_HDL_C_pct
IDL_PL	-0.164099	8.79604e-10	1377	Lipoprotein subclasses	IDL	Phospholipids in IDL	IDL-PL	IDL_PL
Omega_6	-0.163794	9.59034e-10	1376	Fatty acids		Omega-6 fatty acids	Omega-6	Omega_6
S_HDL_PL	-0.163056	1.1264e-09	1377	Lipoprotein subclasses	Small HDL	Phospholipids in small HDL	S-HDL-PL	S_HDL_PL
Cholines	-0.162534	1.29195e-09	1376	Other lipids		Total cholines	Cholines	Cholines
S_LDL_P	-0.162303	1.34545e-09	1377	Lipoprotein subclasses	Small LDL	Concentration of small LDL particles	S-LDL-P	S_LDL_P
M_HDL_PL_pct	0.161831	1.50335e-09	1377	Relative lipoprotein lipid concentrations	Medium HDL ratios	Phospholipids to total lipids ratio in medium HDL	M-HDL-PL %	M_HDL_PL_pct
L_LDL_FC_pct	-0.159254	2.73944e-09	1377	Relative lipoprotein lipid concentrations	Large LDL ratios	Free cholesterol to total lipids ratio in large LDL	L-LDL-FC %	L_LDL_FC_pct
M_HDL_C	-0.157952	3.69602e-09	1377	Lipoprotein subclasses	Medium HDL	Cholesterol in medium HDL	M-HDL-C	M_HDL_C
M_HDL_CE	-0.157932	3.71279e-09	1377	Lipoprotein subclasses	Medium HDL	Cholesteryl esters in medium HDL	M-HDL-CE	M_HDL_CE
L_LDL_PL_pct	0.157513	4.0865e-09	1377	Relative lipoprotein lipid concentrations	Large LDL ratios	Phospholipids to total lipids ratio in large LDL	L-LDL-PL %	L_LDL_PL_pct
LA	-0.157303	4.34204e-09	1376	Fatty acids		Linoleic acid	LA	LA
HDL_CE	-0.157077	4.51352e-09	1377	Cholesteryl esters		Cholesteryl esters in HDL	HDL-CE	HDL_CE
PUFA	-0.156913	4.74536e-09	1376	Fatty acids		Polyunsaturated fatty acids	PUFA	PUFA
HDL_C	-0.156372	5.29742e-09	1377	Cholesterol		HDL cholesterol	HDL-C	HDL_C
M_HDL_FC	-0.155163	6.96153e-09	1377	Lipoprotein subclasses	Medium HDL	Free cholesterol in medium HDL	M-HDL-FC	M_HDL_FC
Phosphoglyc	-0.154273	8.60599e-09	1376	Other lipids		Phosphoglycerides	Phosphoglyc	Phosphoglyc
ApoA1	-0.154169	8.70085e-09	1377	Apolipoproteins		Apolipoprotein A1	ApoA1	ApoA1
LDL_P	-0.153751	9.55193e-09	1377	Lipoprotein particle concentrations		Concentration of LDL particles	LDL-P	LDL_P
M_VLDL_FC_pct	-0.152311	1.31481e-08	1377	Relative lipoprotein lipid concentrations	Medium VLDL ratios	Free cholesterol to total lipids ratio in medium VLDL	M-VLDL-FC %	M_VLDL_FC_pct
M_LDL_C_pct	-0.152283	1.32316e-08	1377	Relative lipoprotein lipid concentrations	Medium LDL ratios	Cholesterol to total lipids ratio in medium LDL	M-LDL-C %	M_LDL_C_pct
IDL_P	-0.151872	1.44869e-08	1377	Lipoprotein subclasses	IDL	Concentration of IDL particles	IDL-P	IDL_P
XS_VLDL_PL_pct	0.151717	1.49877e-08	1377	Relative lipoprotein lipid concentrations	Very small VLDL ratios	Phospholipids to total lipids ratio in very small VLDL	XS-VLDL-PL %	XS_VLDL_PL_pct
L_LDL_P	-0.151476	1.58035e-08	1377	Lipoprotein subclasses	Large LDL	Concentration of large LDL particles	L-LDL-P	L_LDL_P
M_LDL_FC_pct	-0.150994	1.75677e-08	1377	Relative lipoprotein lipid concentrations	Medium LDL ratios	Free cholesterol to total lipids ratio in medium LDL	M-LDL-FC %	M_LDL_FC_pct
M_VLDL_TG_pct	0.150107	2.13227e-08	1377	Relative lipoprotein lipid concentrations	Medium VLDL ratios	Triglycerides to total lipids ratio in medium VLDL	M-VLDL-TG %	M_VLDL_TG_pct
M_VLDL_C_pct	-0.149334	2.52211e-08	1377	Relative lipoprotein lipid concentrations	Medium VLDL ratios	Cholesterol to total lipids ratio in medium VLDL	M-VLDL-C %	M_VLDL_C_pct
S_VLDL_C_pct	-0.149143	2.62827e-08	1377	Relative lipoprotein lipid concentrations	Small VLDL ratios	Cholesterol to total lipids ratio in small VLDL	S-VLDL-C %	S_VLDL_C_pct
Phosphatidylc	-0.148956	2.76885e-08	1376	Other lipids		Phosphatidylcholines	Phosphatidylc	Phosphatidylc
HDL_FC	-0.148832	2.81149e-08	1377	Free cholesterol		Free cholesterol in HDL	HDL-FC	HDL_FC
M_HDL_P	-0.147606	3.65946e-08	1377	Lipoprotein subclasses	Medium HDL	Concentration of medium HDL particles	M-HDL-P	M_HDL_P
M_LDL_P	-0.147516	3.73053e-08	1377	Lipoprotein subclasses	Medium LDL	Concentration of medium LDL particles	M-LDL-P	M_LDL_P
ApoB	-0.145704	5.48461e-08	1377	Apolipoproteins		Apolipoprotein B	ApoB	ApoB
M_HDL_FC_pct	-0.144928	6.45974e-08	1377	Relative lipoprotein lipid concentrations	Medium HDL ratios	Free cholesterol to total lipids ratio in medium HDL	M-HDL-FC %	M_HDL_FC_pct
M_HDL_L	-0.144119	7.65504e-08	1377	Lipoprotein subclasses	Medium HDL	Total lipids in medium HDL	M-HDL-L	M_HDL_L
S_HDL_TG_pct	0.143198	9.27636e-08	1377	Relative lipoprotein lipid concentrations	Small HDL ratios	Triglycerides to total lipids ratio in small HDL	S-HDL-TG %	S_HDL_TG_pct
HDL_L	-0.142874	9.92147e-08	1377	Total lipids		Total lipids in HDL	HDL-L	HDL_L
XL_HDL_CE_pct	-0.142915	9.94208e-08	1376	Relative lipoprotein lipid concentrations	Very large HDL ratios	Cholesteryl esters to total lipids ratio in very large HDL	XL-HDL-CE %	XL_HDL_CE_pct
S_HDL_CE_pct	-0.142859	9.95147e-08	1377	Relative lipoprotein lipid concentrations	Small HDL ratios	Cholesteryl esters to total lipids ratio in small HDL	S-HDL-CE %	S_HDL_CE_pct
M_HDL_C_pct	-0.14089	1.49307e-07	1377	Relative lipoprotein lipid concentrations	Medium HDL ratios	Cholesterol to total lipids ratio in medium HDL	M-HDL-C %	M_HDL_C_pct
M_VLDL_CE_pct	-0.140197	1.71993e-07	1377	Relative lipoprotein lipid concentrations	Medium VLDL ratios	Cholesteryl esters to total lipids ratio in medium VLDL	M-VLDL-CE %	M_VLDL_CE_pct
M_VLDL_CE	-0.139541	1.96524e-07	1377	Lipoprotein subclasses	Medium VLDL	Cholesteryl esters in medium VLDL	M-VLDL-CE	M_VLDL_CE
Remnant_C	-0.139456	1.99921e-07	1377	Cholesterol		Remnant cholesterol (non-HDL, non-LDL -cholesterol)	Remnant-C	Remnant_C
M_HDL_PL	-0.137128	3.19152e-07	1377	Lipoprotein subclasses	Medium HDL	Phospholipids in medium HDL	M-HDL-PL	M_HDL_PL
Gly	0.136615	3.89636e-07	1367	Amino acids		Glycine	Gly	Gly
HDL_PL	-0.13593	4.04742e-07	1377	Phospholipids		Phospholipids in HDL	HDL-PL	HDL_PL
S_LDL_C_pct	-0.133379	6.66905e-07	1377	Relative lipoprotein lipid concentrations	Small LDL ratios	Cholesterol to total lipids ratio in small LDL	S-LDL-C %	S_LDL_C_pct
Total_FA	-0.133295	6.84239e-07	1376	Fatty acids		Total fatty acids	Total-FA	Total_FA
S_LDL_FC_pct	-0.133123	7.0081e-07	1377	Relative lipoprotein lipid concentrations	Small LDL ratios	Free cholesterol to total lipids ratio in small LDL	S-LDL-FC %	S_LDL_FC_pct
M_VLDL_PL_pct	-0.128957	1.55107e-06	1377	Relative lipoprotein lipid concentrations	Medium VLDL ratios	Phospholipids to total lipids ratio in medium VLDL	M-VLDL-PL %	M_VLDL_PL_pct
GlycA	-0.12865	1.64291e-06	1377	Inflammation		Glycoprotein acetyls	GlycA	GlycA
M_VLDL_C	-0.127716	1.95605e-06	1377	Lipoprotein subclasses	Medium VLDL	Cholesterol in medium VLDL	M-VLDL-C	M_VLDL_C
SFA	-0.124431	3.60593e-06	1376	Fatty acids		Saturated fatty acids	SFA	SFA
TG_by_PG	0.11724	1.28161e-05	1376	Other lipids		Ratio of triglycerides to phosphoglycerides	TG/PG	TG_by_PG
M_HDL_TG_pct	0.115232	1.79034e-05	1377	Relative lipoprotein lipid concentrations	Medium HDL ratios	Triglycerides to total lipids ratio in medium HDL	M-HDL-TG %	M_HDL_TG_pct
M_HDL_CE_pct	-0.112157	2.98848e-05	1377	Relative lipoprotein lipid concentrations	Medium HDL ratios	Cholesteryl esters to total lipids ratio in medium HDL	M-HDL-CE %	M_HDL_CE_pct
LA_pct	-0.109814	4.40578e-05	1376	Fatty acids	Fatty acid ratios	Ratio of linoleic acid to total fatty acids	LA %	LA_pct
M_VLDL_FC	-0.107657	6.17935e-05	1377	Lipoprotein subclasses	Medium VLDL	Free cholesterol in medium VLDL	M-VLDL-FC	M_VLDL_FC
XXL_VLDL_PL_pct	0.117227	6.32454e-05	1157	Relative lipoprotein lipid concentrations	Chylomicrons and extremely large VLDL ratios	Phospholipids to total lipids ratio in chylomicrons and extremely large VLDL	XXL-VLDL-PL %	XXL_VLDL_PL_pct
S_VLDL_FC	-0.105863	8.19204e-05	1377	Lipoprotein subclasses	Small VLDL	Free cholesterol in small VLDL	S-VLDL-FC	S_VLDL_FC
XS_VLDL_CE	-0.103432	0.000119199	1377	Lipoprotein subclasses	Very small VLDL	Cholesteryl esters in very small VLDL	XS-VLDL-CE	XS_VLDL_CE
S_HDL_PL_pct	0.0995229	0.000214232	1377	Relative lipoprotein lipid concentrations	Small HDL ratios	Phospholipids to total lipids ratio in small HDL	S-HDL-PL %	S_HDL_PL_pct
Creatinine	-0.0989262	0.000241335	1371	Fluid balance		Creatinine	Creatinine	Creatinine
Unsaturation	-0.0982251	0.000260428	1376	Fatty acids		Degree of unsaturation	Unsaturation	Unsaturation
M_VLDL_PL	-0.0968948	0.000314085	1377	Lipoprotein subclasses	Medium VLDL	Phospholipids in medium VLDL	M-VLDL-PL	M_VLDL_PL
XL_VLDL_CE_pct	-0.0982946	0.000339306	1323	Relative lipoprotein lipid concentrations	Very large VLDL ratios	Cholesteryl esters to total lipids ratio in very large VLDL	XL-VLDL-CE %	XL_VLDL_CE_pct
IDL_FC_pct	-0.0952991	0.000394435	1377	Relative lipoprotein lipid concentrations	IDL ratios	Free cholesterol to total lipids ratio in IDL	IDL-FC %	IDL_FC_pct
MUFA	-0.0938239	0.000487724	1376	Fatty acids		Monounsaturated fatty acids	MUFA	MUFA
Val	-0.0917585	0.000651847	1375	Amino acids	Branched-chain amino acids	Valine	Val	Val
L_HDL_FC_pct	-0.0908121	0.0007349	1377	Relative lipoprotein lipid concentrations	Large HDL ratios	Free cholesterol to total lipids ratio in large HDL	L-HDL-FC %	L_HDL_FC_pct
M_VLDL_P	-0.090682	0.000747984	1377	Lipoprotein subclasses	Medium VLDL	Concentration of medium VLDL particles	M-VLDL-P	M_VLDL_P
L_VLDL_PL_pct	0.0893561	0.000898053	1376	Relative lipoprotein lipid concentrations	Large VLDL ratios	Phospholipids to total lipids ratio in large VLDL	L-VLDL-PL %	L_VLDL_PL_pct
XL_VLDL_C_pct	-0.0903934	0.000987696	1323	Relative lipoprotein lipid concentrations	Very large VLDL ratios	Cholesterol to total lipids ratio in very large VLDL	XL-VLDL-C %	XL_VLDL_C_pct
L_HDL_TG_pct	0.0863617	0.00132679	1377	Relative lipoprotein lipid concentrations	Large HDL ratios	Triglycerides to total lipids ratio in large HDL	L-HDL-TG %	L_HDL_TG_pct
XXL_VLDL_CE	0.0856655	0.0014518	1377	Lipoprotein subclasses	Chylomicrons and extremely large VLDL	Cholesteryl esters in chylomicrons and extremely large VLDL	XXL-VLDL-CE	XXL_VLDL_CE
L_HDL_CE	-0.0855318	0.00147703	1377	Lipoprotein subclasses	Large HDL	Cholesteryl esters in large HDL	L-HDL-CE	L_HDL_CE
XXL_VLDL_C	0.0854733	0.00148819	1377	Lipoprotein subclasses	Chylomicrons and extremely large VLDL	Cholesterol in chylomicrons and extremely large VLDL	XXL-VLDL-C	XXL_VLDL_C
L_HDL_C	-0.084997	0.00158197	1377	Lipoprotein subclasses	Large HDL	Cholesterol in large HDL	L-HDL-C	L_HDL_C
XS_VLDL_C	-0.0840251	0.00179043	1377	Lipoprotein subclasses	Very small VLDL	Cholesterol in very small VLDL	XS-VLDL-C	XS_VLDL_C
L_HDL_PL	-0.0839085	0.00181707	1377	Lipoprotein subclasses	Large HDL	Phospholipids in large HDL	L-HDL-PL	L_HDL_PL
Total_BCAA	-0.0836854	0.00188342	1375	Amino acids	Branched-chain amino acids	Total concentration of branched-chain amino acids (leucine + isoleucine + valine)	Total BCAA	Total_BCAA
DHA	-0.0833637	0.00195381	1376	Fatty acids		Docosahexaenoic acid	DHA	DHA
XXL_VLDL_FC	0.0828428	0.00207793	1377	Lipoprotein subclasses	Chylomicrons and extremely large VLDL	Free cholesterol in chylomicrons and extremely large VLDL	XXL-VLDL-FC	XXL_VLDL_FC
L_HDL_FC	-0.0820988	0.00227992	1377	Lipoprotein subclasses	Large HDL	Free cholesterol in large HDL	L-HDL-FC	L_HDL_FC
XXL_VLDL_PL	0.0816481	0.00241085	1377	Lipoprotein subclasses	Chylomicrons and extremely large VLDL	Phospholipids in chylomicrons and extremely large VLDL	XXL-VLDL-PL	XXL_VLDL_PL
Leu	-0.0815665	0.00243529	1377	Amino acids	Branched-chain amino acids	Leucine	Leu	Leu
L_HDL_L	-0.0815523	0.00243956	1377	Lipoprotein subclasses	Large HDL	Total lipids in large HDL	L-HDL-L	L_HDL_L
Omega_3	-0.080939	0.00264031	1376	Fatty acids		Omega-3 fatty acids	Omega-3	Omega_3
L_HDL_P	-0.0805577	0.00275657	1377	Lipoprotein subclasses	Large HDL	Concentration of large HDL particles	L-HDL-P	L_HDL_P
M_VLDL_L	-0.0796303	0.00308557	1377	Lipoprotein subclasses	Medium VLDL	Total lipids in medium VLDL	M-VLDL-L	M_VLDL_L
S_VLDL_PL	-0.0791503	0.00326956	1377	Lipoprotein subclasses	Small VLDL	Phospholipids in small VLDL	S-VLDL-PL	S_VLDL_PL
XL_HDL_C_pct	-0.0789183	0.00337357	1376	Relative lipoprotein lipid concentrations	Very large HDL ratios	Cholesterol to total lipids ratio in very large HDL	XL-HDL-C %	XL_HDL_C_pct
Pyruvate	-0.0772884	0.00447708	1349	Glycolysis related metabolites		Pyruvate	Pyruvate	Pyruvate
L_HDL_C_pct	-0.0756676	0.00493279	1377	Relative lipoprotein lipid concentrations	Large HDL ratios	Cholesterol to total lipids ratio in large HDL	L-HDL-C %	L_HDL_C_pct
XXL_VLDL_L	0.074199	0.00583926	1377	Lipoprotein subclasses	Chylomicrons and extremely large VLDL	Total lipids in chylomicrons and extremely large VLDL	XXL-VLDL-L	XXL_VLDL_L
Citrate	-0.0727043	0.00691326	1377	Glycolysis related metabolites		Citrate	Citrate	Citrate
XXL_VLDL_P	0.0725002	0.00707296	1377	Lipoprotein subclasses	Chylomicrons and extremely large VLDL	Concentration of chylomicrons and extremely large VLDL particles	XXL-VLDL-P	XXL_VLDL_P
bOHbutyrate	-0.0719947	0.00756994	1373	Ketone bodies		3-Hydroxybutyrate	bOHbutyrate	bOHbutyrate
VLDL_CE	-0.0715263	0.0078812	1377	Cholesteryl esters		Cholesteryl esters in VLDL	VLDL-CE	VLDL_CE
Lactate	-0.071399	0.00799274	1377	Glycolysis related metabolites		Lactate	Lactate	Lactate
His	-0.0707701	0.00861305	1375	Amino acids		Histidine	His	His
S_VLDL_C	-0.0703846	0.00893326	1377	Lipoprotein subclasses	Small VLDL	Cholesterol in small VLDL	S-VLDL-C	S_VLDL_C
XL_VLDL_TG_pct	0.0710895	0.00963867	1323	Relative lipoprotein lipid concentrations	Very large VLDL ratios	Triglycerides to total lipids ratio in very large VLDL	XL-VLDL-TG %	XL_VLDL_TG_pct
S_VLDL_CE_pct	-0.0690588	0.0103108	1377	Relative lipoprotein lipid concentrations	Small VLDL ratios	Cholesteryl esters to total lipids ratio in small VLDL	S-VLDL-CE %	S_VLDL_CE_pct
XL_HDL_CE	-0.066294	0.013805	1377	Lipoprotein subclasses	Very large HDL	Cholesteryl esters in very large HDL	XL-HDL-CE	XL_HDL_CE
XS_VLDL_FC_pct	-0.0662289	0.0138986	1377	Relative lipoprotein lipid concentrations	Very small VLDL ratios	Free cholesterol to total lipids ratio in very small VLDL	XS-VLDL-FC %	XS_VLDL_FC_pct
S_HDL_FC_pct	-0.0661947	0.013948	1377	Relative lipoprotein lipid concentrations	Small HDL ratios	Free cholesterol to total lipids ratio in small HDL	S-HDL-FC %	S_HDL_FC_pct
VLDL_C	-0.0636267	0.0181266	1377	Cholesterol		VLDL cholesterol	VLDL-C	VLDL_C
XXL_VLDL_TG	0.0629871	0.019324	1377	Lipoprotein subclasses	Chylomicrons and extremely large VLDL	Triglycerides in chylomicrons and extremely large VLDL	XXL-VLDL-TG	XXL_VLDL_TG
L_HDL_CE_pct	-0.0602534	0.0252532	1377	Relative lipoprotein lipid concentrations	Large HDL ratios	Cholesteryl esters to total lipids ratio in large HDL	L-HDL-CE %	L_HDL_CE_pct
M_LDL_PL_pct	-0.0590458	0.0283375	1377	Relative lipoprotein lipid concentrations	Medium LDL ratios	Phospholipids to total lipids ratio in medium LDL	M-LDL-PL %	M_LDL_PL_pct
XS_VLDL_TG	0.0588702	0.0288118	1377	Lipoprotein subclasses	Very small VLDL	Triglycerides in very small VLDL	XS-VLDL-TG	XS_VLDL_TG
XL_HDL_C	-0.058714	0.0292395	1377	Lipoprotein subclasses	Very large HDL	Cholesterol in very large HDL	XL-HDL-C	XL_HDL_C
XL_VLDL_PL_pct	0.0597322	0.0296919	1323	Relative lipoprotein lipid concentrations	Very large VLDL ratios	Phospholipids to total lipids ratio in very large VLDL	XL-VLDL-PL %	XL_VLDL_PL_pct
S_VLDL_TG	0.0532431	0.0480657	1377	Lipoprotein subclasses	Small VLDL	Triglycerides in small VLDL	S-VLDL-TG	S_VLDL_TG
L_HDL_TG	0.0531153	0.0486055	1377	Lipoprotein subclasses	Large HDL	Triglycerides in large HDL	L-HDL-TG	L_HDL_TG
Gln	0.0531034	0.0516109	1342	Amino acids		Glutamine	Gln	Gln
Ala	0.0518527	0.0542175	1377	Amino acids		Alanine	Ala	Ala
HDL_TG	0.0514384	0.0561731	1377	Triglycerides		Triglycerides in HDL	HDL-TG	HDL_TG
VLDL_FC	-0.0507542	0.0595301	1377	Free cholesterol		Free cholesterol in VLDL	VLDL-FC	VLDL_FC
XL_HDL_TG_pct	0.0501612	0.0626684	1376	Relative lipoprotein lipid concentrations	Very large HDL ratios	Triglycerides to total lipids ratio in very large HDL	XL-HDL-TG %	XL_HDL_TG_pct
MUFA_pct	0.0500213	0.0634053	1376	Fatty acids	Fatty acid ratios	Ratio of monounsaturated fatty acids to total fatty acids	MUFA %	MUFA_pct
M_HDL_TG	0.049461	0.0663297	1377	Lipoprotein subclasses	Medium HDL	Triglycerides in medium HDL	M-HDL-TG	M_HDL_TG
ApoB_by_ApoA1	-0.0489957	0.0689279	1377	Apolipoproteins		Ratio of apolipoprotein B to apolipoprotein A1	ApoB/ApoA1	ApoB_by_ApoA1
S_VLDL_CE	-0.0489219	0.0693476	1377	Lipoprotein subclasses	Small VLDL	Cholesteryl esters in small VLDL	S-VLDL-CE	S_VLDL_CE
XXL_VLDL_CE_pct	-0.0522028	0.0756522	1157	Relative lipoprotein lipid concentrations	Chylomicrons and extremely large VLDL ratios	Cholesteryl esters to total lipids ratio in chylomicrons and extremely large VLDL	XXL-VLDL-CE %	XXL_VLDL_CE_pct
XL_HDL_PL_pct	0.0468394	0.0821892	1376	Relative lipoprotein lipid concentrations	Very large HDL ratios	Phospholipids to total lipids ratio in very large HDL	XL-HDL-PL %	XL_HDL_PL_pct
XS_VLDL_P	-0.0464437	0.0846994	1377	Lipoprotein subclasses	Very small VLDL	Concentration of very small VLDL particles	XS-VLDL-P	XS_VLDL_P
XL_HDL_P	-0.0455127	0.0911326	1377	Lipoprotein subclasses	Very large HDL	Concentration of very large HDL particles	XL-HDL-P	XL_HDL_P
XL_HDL_TG	0.0454224	0.0917775	1377	Lipoprotein subclasses	Very large HDL	Triglycerides in very large HDL	XL-HDL-TG	XL_HDL_TG
Ile	-0.0444189	0.099187	1377	Amino acids	Branched-chain amino acids	Isoleucine	Ile	Ile
S_HDL_TG	0.0442108	0.100781	1377	Lipoprotein subclasses	Small HDL	Triglycerides in small HDL	S-HDL-TG	S_HDL_TG
Acetate	-0.0431569	0.109431	1375	Ketone bodies		Acetate	Acetate	Acetate
VLDL_P	-0.0409379	0.128641	1377	Lipoprotein particle concentrations		Concentration of VLDL particles	VLDL-P	VLDL_P
DHA_pct	0.0401121	0.136681	1376	Fatty acids	Fatty acid ratios	Ratio of docosahexaenoic acid to total fatty acids	DHA %	DHA_pct
XXL_VLDL_C_pct	-0.0431203	0.142352	1157	Relative lipoprotein lipid concentrations	Chylomicrons and extremely large VLDL ratios	Cholesterol to total lipids ratio in chylomicrons and extremely large VLDL	XXL-VLDL-C %	XXL_VLDL_C_pct
XL_VLDL_TG	0.0392193	0.145491	1377	Lipoprotein subclasses	Very large VLDL	Triglycerides in very large VLDL	XL-VLDL-TG	XL_VLDL_TG
XS_VLDL_FC	-0.0384786	0.153254	1377	Lipoprotein subclasses	Very small VLDL	Free cholesterol in very small VLDL	XS-VLDL-FC	XS_VLDL_FC
Acetoacetate	-0.0377494	0.161352	1376	Ketone bodies		Acetoacetate	Acetoacetate	Acetoacetate
L_VLDL_TG_pct	-0.0375423	0.163665	1376	Relative lipoprotein lipid concentrations	Large VLDL ratios	Triglycerides to total lipids ratio in large VLDL	L-VLDL-TG %	L_VLDL_TG_pct
L_VLDL_CE_pct	-0.0375042	0.164093	1376	Relative lipoprotein lipid concentrations	Large VLDL ratios	Cholesteryl esters to total lipids ratio in large VLDL	L-VLDL-CE %	L_VLDL_CE_pct
L_LDL_TG	-0.0371477	0.167987	1377	Lipoprotein subclasses	Large LDL	Triglycerides in large LDL	L-LDL-TG	L_LDL_TG
M_LDL_TG	-0.0368748	0.171135	1377	Lipoprotein subclasses	Medium LDL	Triglycerides in medium LDL	M-LDL-TG	M_LDL_TG
PUFA_by_MUFA	-0.035196	0.19164	1376	Fatty acids	Fatty acid ratios	Ratio of polyunsaturated fatty acids to monounsaturated fatty acids	PUFA/MUFA	PUFA_by_MUFA
XL_VLDL_FC_pct	0.035531	0.196172	1323	Relative lipoprotein lipid concentrations	Very large VLDL ratios	Free cholesterol to total lipids ratio in very large VLDL	XL-VLDL-FC %	XL_VLDL_FC_pct
LDL_TG	-0.0336645	0.211538	1377	Triglycerides		Triglycerides in LDL	LDL-TG	LDL_TG
XL_HDL_FC_pct	0.033492	0.214055	1376	Relative lipoprotein lipid concentrations	Very large HDL ratios	Free cholesterol to total lipids ratio in very large HDL	XL-HDL-FC %	XL_HDL_FC_pct
Acetone	-0.0323157	0.230425	1377	Ketone bodies		Acetone	Acetone	Acetone
XS_VLDL_L	-0.0318479	0.237247	1377	Lipoprotein subclasses	Very small VLDL	Total lipids in very small VLDL	XS-VLDL-L	XS_VLDL_L
VLDL_PL	-0.0309079	0.251385	1377	Phospholipids		Phospholipids in VLDL	VLDL-PL	VLDL_PL
XL_VLDL_PL	0.0297233	0.27002	1377	Lipoprotein subclasses	Very large VLDL	Phospholipids in very large VLDL	XL-VLDL-PL	XL_VLDL_PL
L_HDL_PL_pct	0.0294397	0.274619	1377	Relative lipoprotein lipid concentrations	Large HDL ratios	Phospholipids to total lipids ratio in large HDL	L-HDL-PL %	L_HDL_PL_pct
VLDL_size	0.0288579	0.28422	1377	Lipoprotein particle sizes		Average diameter for VLDL particles	VLDL size	VLDL_size
S_VLDL_L	-0.0285139	0.290003	1377	Lipoprotein subclasses	Small VLDL	Total lipids in small VLDL	S-VLDL-L	S_VLDL_L
LDL_size	-0.0282925	0.293766	1377	Lipoprotein particle sizes		Average diameter for LDL particles	LDL size	LDL_size
XL_VLDL_L	0.0278225	0.301861	1377	Lipoprotein subclasses	Very large VLDL	Total lipids in very large VLDL	XL-VLDL-L	XL_VLDL_L
S_LDL_CE_pct	-0.0276086	0.305596	1377	Relative lipoprotein lipid concentrations	Small LDL ratios	Cholesteryl esters to total lipids ratio in small LDL	S-LDL-CE %	S_LDL_CE_pct
Omega_6_pct	-0.02723	0.312454	1376	Fatty acids	Fatty acid ratios	Ratio of omega-6 fatty acids to total fatty acids	Omega-6 %	Omega_6_pct
XL_VLDL_P	0.0271177	0.314279	1377	Lipoprotein subclasses	Very large VLDL	Concentration of very large VLDL particles	XL-VLDL-P	XL_VLDL_P
XL_VLDL_FC	0.0269824	0.3167	1377	Lipoprotein subclasses	Very large VLDL	Free cholesterol in very large VLDL	XL-VLDL-FC	XL_VLDL_FC
VLDL_TG	0.0267008	0.321778	1377	Triglycerides		Triglycerides in VLDL	VLDL-TG	VLDL_TG
XL_HDL_L	-0.0254099	0.345738	1377	Lipoprotein subclasses	Very large HDL	Total lipids in very large HDL	XL-HDL-L	XL_HDL_L
PUFA_pct	-0.0252099	0.349723	1376	Fatty acids	Fatty acid ratios	Ratio of polyunsaturated fatty acids to total fatty acids	PUFA %	PUFA_pct
Total_TG	0.0233849	0.385543	1377	Triglycerides		Total triglycerides	Total-TG	Total_TG
XL_HDL_FC	-0.0223962	0.405957	1377	Lipoprotein subclasses	Very large HDL	Free cholesterol in very large HDL	XL-HDL-FC	XL_HDL_FC
L_VLDL_PL	0.0218628	0.417232	1377	Lipoprotein subclasses	Large VLDL	Phospholipids in large VLDL	L-VLDL-PL	L_VLDL_PL
XL_VLDL_CE	-0.0201493	0.454677	1377	Lipoprotein subclasses	Very large VLDL	Cholesteryl esters in very large VLDL	XL-VLDL-CE	XL_VLDL_CE
VLDL_L	-0.019369	0.472337	1377	Total lipids		Total lipids in VLDL	VLDL-L	VLDL_L
M_VLDL_TG	-0.0178827	0.506996	1377	Lipoprotein subclasses	Medium VLDL	Triglycerides in medium VLDL	M-VLDL-TG	M_VLDL_TG
L_VLDL_FC_pct	0.017445	0.517603	1376	Relative lipoprotein lipid concentrations	Large VLDL ratios	Free cholesterol to total lipids ratio in large VLDL	L-VLDL-FC %	L_VLDL_FC_pct
Albumin	0.0173488	0.519764	1377	Fluid balance		Albumin	Albumin	Albumin
L_VLDL_C_pct	-0.0172885	0.521367	1376	Relative lipoprotein lipid concentrations	Large VLDL ratios	Cholesterol to total lipids ratio in large VLDL	L-VLDL-C %	L_VLDL_C_pct
SFA_pct	-0.0152752	0.571017	1376	Fatty acids	Fatty acid ratios	Ratio of saturated fatty acids to total fatty acids	SFA %	SFA_pct
IDL_TG	0.0137752	0.609282	1377	Lipoprotein subclasses	IDL	Triglycerides in IDL	IDL-TG	IDL_TG
Omega_6_by_Omega_3	-0.0137923	0.611188	1359	Fatty acids	Fatty acid ratios	Ratio of omega-6 fatty acids to omega-3 fatty acids	Omega-6/Omega-3	Omega_6_by_Omega_3
L_VLDL_P	0.0135307	0.615648	1377	Lipoprotein subclasses	Large VLDL	Concentration of large VLDL particles	L-VLDL-P	L_VLDL_P
L_VLDL_CE	-0.0120152	0.655745	1377	Lipoprotein subclasses	Large VLDL	Cholesteryl esters in large VLDL	L-VLDL-CE	L_VLDL_CE
Glucose	0.0112123	0.679072	1362	Glycolysis related metabolites		Glucose	Glucose	Glucose
S_VLDL_P	-0.0103492	0.700994	1377	Lipoprotein subclasses	Small VLDL	Concentration of small VLDL particles	S-VLDL-P	S_VLDL_P
HDL_size	0.00710104	0.792196	1377	Lipoprotein particle sizes		Average diameter for HDL particles	HDL size	HDL_size
S_LDL_PL_pct	-0.00651349	0.809043	1377	Relative lipoprotein lipid concentrations	Small LDL ratios	Phospholipids to total lipids ratio in small LDL	S-LDL-PL %	S_LDL_PL_pct
L_VLDL_C	-0.00609422	0.82112	1377	Lipoprotein subclasses	Large VLDL	Cholesterol in large VLDL	L-VLDL-C	L_VLDL_C
Phe	0.00536756	0.84249	1371	Amino acids	Aromatic amino acids	Phenylalanine	Phe	Phe
L_VLDL_L	0.00454924	0.865967	1377	Lipoprotein subclasses	Large VLDL	Total lipids in large VLDL	L-VLDL-L	L_VLDL_L
XXL_VLDL_FC_pct	-0.00374602	0.89863	1157	Relative lipoprotein lipid concentrations	Chylomicrons and extremely large VLDL ratios	Free cholesterol to total lipids ratio in chylomicrons and extremely large VLDL	XXL-VLDL-FC %	XXL_VLDL_FC_pct
Omega_3_pct	0.00322585	0.904769	1376	Fatty acids	Fatty acid ratios	Ratio of omega-3 fatty acids to total fatty acids	Omega-3 %	Omega_3_pct
XS_VLDL_PL	-0.00319944	0.90551	1377	Lipoprotein subclasses	Very small VLDL	Phospholipids in very small VLDL	XS-VLDL-PL	XS_VLDL_PL
XXL_VLDL_TG_pct	-0.00348167	0.905748	1157	Relative lipoprotein lipid concentrations	Chylomicrons and extremely large VLDL ratios	Triglycerides to total lipids ratio in chylomicrons and extremely large VLDL	XXL-VLDL-TG %	XXL_VLDL_TG_pct
L_VLDL_TG	0.00310415	0.908312	1377	Lipoprotein subclasses	Large VLDL	Triglycerides in large VLDL	L-VLDL-TG	L_VLDL_TG
XL_HDL_PL	-0.00288175	0.914855	1377	Lipoprotein subclasses	Very large HDL	Phospholipids in very large HDL	XL-HDL-PL	XL_HDL_PL
Tyr	0.00261546	0.922725	1376	Amino acids	Aromatic amino acids	Tyrosine	Tyr	Tyr
L_VLDL_FC	0.0007128	0.978902	1377	Lipoprotein subclasses	Large VLDL	Free cholesterol in large VLDL	L-VLDL-FC	L_VLDL_FC
XL_VLDL_C	0.000541404	0.983974	1377	Lipoprotein subclasses	Very large VLDL	Cholesterol in very large VLDL	XL-VLDL-C	XL_VLDL_C
M_LDL_CE_pct	0.000485027	0.985643	1377	Relative lipoprotein lipid concentrations	Medium LDL ratios	Cholesteryl esters to total lipids ratio in medium LDL	M-LDL-CE %	M_LDL_CE_pct
S_LDL_TG	-0.000126626	0.996252	1377	Lipoprotein subclasses	Small LDL	Triglycerides in small LDL	S-LDL-TG	S_LDL_TG
